# Supplementary material for: Novel Cytoskeleton-Associated Proteins in Trypanosoma brucei Are Essential for Cell Morphogenesis and Cytokinesis
Source: Microorganisms. 2021 Oct 27;9(11):2234. doi: 10.3390/microorganisms9112234 (PMC8625193; doi:10.3390/microorganisms9112234)
Supplement: Supplementary file 1 [file microorganisms-09-02234-s001.zip]

Archive with 1 entries (1 files):
- microorganisms-1421795-supplementary.pdf
